# Supplementary material for: Chronic nicotine impairs sparse motor learning via striatal fast‐spiking parvalbumin interneurons
Source: Addict Biol. 2020 Aug 6;26(3):e12956. doi: 10.1111/adb.12956 (PMC8243919; doi:10.1111/adb.12956)
Supplement: Supplementary file 1 — Table S1. Normality analysis for the spike data from tetrode single‐unit recording. Shapiro–Wilk normality test revealed that the spike data does not follow normal distribution. Therefore, the spike data was statistically analyzed with a nonparametric test method. MSN indicates medium spiny neurons, FSI indicates fast‐spiking interneurons, and IBFR indicates intraburst firing rate. [file ADB-26-e12956-s002.xlsx]

## Sheet: Sheet1
Unit	Related Data	Parameter	Baseline	Exposure	Withdrawal
MSN	Fig. 1B	Firing Rate (Hz)	****p < 0.0001	****p < 0.0001	****p < 0.0001
	Table 1	Half-Width (ms)	***p = 0.0005	**p = 0.0029	p = 0.0811
		Peak-to-Valley (ms)	***p = 0.0002	****p < 0.0001	****p < 0.0001
		Spike Amplitude (μV)	****p < 0.0001	****p < 0.0001	****p < 0.0001
		Amplitude Ratio	**p = 0.0061	***p = 0.0004	**p = 0.0017
	Fig. S1	Burst Rate (bursts/min)	****p < 0.0001	****p < 0.0001	****p < 0.0001
		IBFR (Hz)	***p = 0.0004	****p < 0.0001	***p = 0.0008
		Burst Duration (ms)	**p = 0.0055	p = 0.2660	*p = 0.0292
FSI	Fig. 1C	Firing Rate (Hz)	**p = 0.0027	***p = 0.0002	****p < 0.0001
	Table 1	Half-Width (ms)	**p = 0.0015	p = 0.6458	p = 0.6540
		Peak-to-Valley (ms)	**p = 0.0050	p = 0.0969	p = 0.1196
		Spike Amplitude (μV)	****p < 0.0001	p = 0.0561	*p = 0.0116
		Amplitude Ratio	p = 0.3401	**p = 0.0044	*p = 0.0386
